# Supplementary material for: An interpretable machine learning framework for classifying human and machine translations across genres
Source: Front Artif Intell. 2026 Jun 15;9:1813227. doi: 10.3389/frai.2026.1813227 (PMC13310923; doi:10.3389/frai.2026.1813227)
Supplement: Supplementary file 1 [file Data_Sheet_1.CSV]

	ANDC	PRESP	a_punct_ps	PIN	a_adp_pw	TO	PRMD	a_space_ps	PRED	n_upunct	simp_adj_var	a_punct_pw	n_adp	a_space_pw
newsgoogle1_Control	1.82	0.17	3.059	11.34	0.121	1.74	0.43	0.366	0.26	10	0.54	0.13	287	0.016
newsgoogle2_Control	1.93	0.13	2.367	10.87	0.114	1.03	1.62	0.183	0.13	7	0.437	0.125	260	0.01
newsgoogle3_Control	2.08	0	3.167	11.02	0.114	1.59	0.84	0.344	0.27	10	0.419	0.123	265	0.013
newsgoogle4_Control	1.77	0.18	3.038	10.38	0.111	1.38	0.18	0.192	0.53	9	0.453	0.137	256	0.009
newsgoogle5_Control	1.86	0.31	3.776	10.25	0.106	1.68	0.71	0.2	0.22	6	0.428	0.139	245	0.007
newsgoogle6_Control	2.01	0.18	3.087	10.02	0.109	1.33	0.96	0.174	0.09	8	0.43	0.127	244	0.007
newsgoogle7_Control	1.9	0.09	2.47	10.95	0.113	1.02	0.93	0.139	0	6	0.455	0.123	261	0.007
newsgoogle8_Control	1.37	0.13	3.216	11.46	0.121	1.46	0.4	0.196	0.58	9	0.42	0.135	281	0.008
newsgoogle9_Control	1.93	0.22	4.046	9.12	0.1	1.44	0.22	0.276	0.54	8	0.397	0.154	229	0.01
newsgoogle10_Control	1.78	0.22	3.112	8.97	0.098	1.03	0.31	0.271	0.27	11	0.45	0.145	225	0.013
newsgoogle11_Control	1.62	0.31	3.151	10.73	0.113	1.27	0.22	0.194	0.79	9	0.502	0.126	263	0.008
newsgoogle12_Control	1.76	0.21	3.532	10.48	0.113	1.72	0.86	0.203	0.82	8	0.459	0.118	267	0.007
newsgoogle13_Control	2.15	0.09	3.625	9.04	0.096	2.01	0.37	0.148	0.23	6	0.386	0.142	216	0.006
newsgoogle14_Control	2.37	0.09	3.461	8.85	0.099	1.49	0.84	0.135	0.28	8	0.422	0.14	217	0.005
newsgoogle15_Control	1.53	0.26	2.606	10.22	0.108	1.7	1.66	0.162	0.13	8	0.393	0.111	252	0.007
newsgoogle16_Control	2.12	0.23	2.846	10.18	0.106	1.11	0.46	0.192	0.09	6	0.438	0.132	237	0.009
newsgoogle17_Control	1.99	0.35	4.37	11.63	0.121	0.84	0.27	0.425	0.35	9	0.476	0.136	283	0.013
newsgoogle18_Control	1.67	0.27	2.591	10.02	0.108	0.72	0.63	0.118	0.18	5	0.405	0.125	245	0.006
newsgoogle19_Control	1.93	0	2.697	10.53	0.112	0.54	0.04	0.152	0.31	5	0.394	0.117	255	0.007
newsgoogle20_Control	2.17	0.3	3.92	11.23	0.123	1.62	0.47	0.28	1.02	8	0.452	0.123	295	0.009
newsgoogle21_Control	2.08	0.05	3.462	9.33	0.098	1.49	0.59	0.14	0.41	6	0.435	0.143	221	0.006
newsgoogle22_Control	2.19	0.05	2.759	8.97	0.098	0.82	1.78	0.111	0.09	8	0.475	0.133	219	0.005
newsgoogle23_Control	2.09	0.09	2.798	9.15	0.097	1.55	1.37	0.232	0.05	5	0.396	0.123	217	0.01
newsgoogle24_Control	1.68	0.09	2.675	10.54	0.108	1.37	1.46	0.096	0.04	8	0.447	0.132	250	0.005
newsgoogle25_Control	2.03	0.18	2.687	10.42	0.108	0.74	1.57	0.172	0.05	7	0.408	0.12	241	0.008
newsgoogle26_Control	1.57	0.26	3.375	10.89	0.117	1.31	0.61	0.261	0.35	9	0.446	0.128	271	0.01
newsgoogle27_Control	1.49	0.26	3.233	9.76	0.104	1.44	0.26	0.221	0.79	7	0.453	0.119	243	0.008
newsgoogle28_Control	2.13	0.09	3.522	10.43	0.11	1.59	1.5	0.133	0.23	6	0.432	0.14	249	0.005
newsgoogle29_Control	2.46	0.09	3.67	8.27	0.092	1.75	1.47	0.114	0.05	7	0.429	0.15	197	0.005
newsgoogle30_Control	1.6	0.18	2.281	9.04	0.094	1.69	2.42	0.094	0.05	7	0.353	0.131	211	0.005
newsgoogle31_Control	2.13	0.05	2.939	9.19	0.096	1.31	1	0.172	0.36	6	0.446	0.129	217	0.008
newsgoogle32_Control	2.21	0.17	3.562	10.92	0.114	1.47	0.95	0.202	0.65	9	0.426	0.134	271	0.008
newsgoogle33_Control	2.2	0.13	2.989	10.38	0.114	1.28	0.44	0.172	0.44	9	0.453	0.119	266	0.007
newsgoogle34_Control	1.78	0.04	2.81	10.09	0.108	2.09	0.53	0.19	0.04	6	0.441	0.127	251	0.009
newsgoogle35_Control	2.44	0.05	3.607	8.69	0.092	2.02	0.55	0.18	0.41	6	0.385	0.144	204	0.007
newsgoogle36_Control	2.36	0.32	3.07	10.8	0.113	1.53	0.51	0.12	0.14	6	0.404	0.139	249	0.005
newsgoogle37_Control	2.04	0.04	2.708	9.52	0.1	1.46	1.86	0.123	0.18	7	0.432	0.125	230	0.006
newsgoogle38_Control	2.22	0.14	2.752	9.07	0.096	2.31	0.05	0.218	0.18	6	0.461	0.123	216	0.01
newsgoogle39_Control	1.73	0.22	3.437	10.8	0.112	1.07	0.93	0.264	0.18	11	0.37	0.129	260	0.01
newsgoogle40_Control	2.47	0.4	3.292	9.61	0.099	0.63	0.36	0.101	0.36	8	0.455	0.13	223	0.004
newsgpt1_Control	1.92	0.51	3.337	10.56	0.111	1.62	0.05	0.292	0.15	8	0.547	0.146	227	0.013
newsgpt2_Control	2.35	0.52	2.743	8.46	0.087	2.4	5.01	0.228	0.05	4	0.538	0.141	170	0.012
newsgpt3_Control	1.91	0.8	3.517	11.26	0.117	1.61	1.86	0.368	0.1	8	0.535	0.149	241	0.016
newsgpt4_Control	2.55	0.71	3.589	9.94	0.108	1.27	0.15	0.211	0.36	6	0.482	0.161	217	0.009
newsgpt5_Control	2.95	0.68	3.713	7.64	0.083	1.58	3.06	0.345	0.21	8	0.478	0.165	162	0.015
newsgpt6_Control	2.29	0.64	3.344	7.99	0.087	1.86	4.47	0.355	0.11	9	0.454	0.159	170	0.017
newsgpt7_Control	1.99	0.68	3.262	9.35	0.097	2.09	3.92	0.548	0.21	6	0.502	0.139	190	0.023
newsgpt8_Control	2.17	0.78	4.044	10.18	0.105	0.93	1.4	0.385	0.26	7	0.473	0.182	212	0.017
newsgpt9_Control	1.95	1.05	3.958	8.68	0.091	0.84	0.84	0.438	0.32	10	0.504	0.194	179	0.021
newsgpt10_Control	2.58	0.95	3.898	10.43	0.105	1.11	0	0.375	0	7	0.522	0.175	205	0.017
newsgpt11_Control	2.31	1.08	3.761	9.67	0.104	1.49	0.93	0.409	0.31	8	0.519	0.165	209	0.018
newsgpt12_Control	2.62	0.56	3.429	8.33	0.089	2.32	1.16	0.187	0.61	5	0.512	0.153	182	0.008
newsgpt13_Control	2.48	0.69	3.494	7.92	0.083	1.32	3.54	0.438	0.26	8	0.477	0.159	163	0.02
newsgpt14_Control	1.68	1.05	3.365	9.63	0.101	1.84	3.68	0.471	0.16	8	0.492	0.145	199	0.02
newsgpt15_Control	1.88	0.91	3.229	8.45	0.089	1.4	4.25	0.542	0.16	7	0.469	0.16	172	0.027
newsgpt16_Control	2.33	0.78	3.786	10.13	0.106	1.5	1.4	0.476	0.41	8	0.534	0.158	214	0.02
newsgpt17_Control	2.74	0.74	4.024	10.01	0.108	0.68	0	0.25	0.11	8	0.475	0.173	210	0.011
newsgpt18_Control	2.18	0.52	3.549	10.94	0.119	0.98	0	0.244	0.16	7	0.408	0.147	235	0.01
newsgpt19_Control	2.55	0.66	3.5	10.71	0.114	0.71	0.05	0.28	0.82	10	0.513	0.143	228	0.011
newsgpt20_Control	2.61	0.68	3.866	9.09	0.095	2.56	0.68	0.256	0.37	8	0.478	0.161	187	0.011
newsgpt21_Control	2.55	0.47	3.074	9.28	0.099	1.46	4.38	0.287	0.1	7	0.529	0.146	195	0.014
newsgpt22_Control	1.73	1.02	3	10.64	0.108	1.73	3.82	0.281	0.25	7	0.506	0.133	218	0.012
newsgpt23_Control	2.15	0.68	3.494	8.95	0.092	1.83	3.98	0.264	0	8	0.458	0.155	181	0.012
newsgpt24_Control	2.36	0.87	3.091	9.35	0.093	2.11	4.26	0.318	0.31	8	0.483	0.135	188	0.014
newsgpt25_Control	1.94	0.5	3.711	10.61	0.114	2.14	2.74	0.263	0.4	10	0.396	0.137	234	0.01
newsgpt26_Control	1.94	0.56	3.202	10.04	0.107	1.17	0	0.266	0.25	10	0.461	0.15	214	0.012
newsgpt27_Control	2.05	0.7	3.264	9.7	0.106	1.5	1.1	0.345	0.7	7	0.488	0.138	218	0.015
newsgpt28_Control	2.09	0.56	3.919	9.78	0.102	2.34	3.11	0.311	0.05	7	0.5	0.144	207	0.011
newsgpt29_Control	2.94	0.69	3.869	9.14	0.093	1.98	4.06	0.44	0.11	8	0.507	0.167	181	0.019
newsgpt30_Control	1.81	0.78	3.012	9.15	0.097	2.38	4.08	0.419	0.26	7	0.405	0.13	192	0.018
newsgpt31_Control	2.26	0.47	3.534	7.98	0.087	2.2	2.94	0.284	0.37	6	0.474	0.157	172	0.013
newsgpt32_Control	2.05	0.7	3.634	11.08	0.121	1.7	0.25	0.329	0.35	10	0.542	0.146	247	0.013
newsgpt33_Control	1.78	0.92	3.325	10.15	0.106	1.27	0.56	0.265	0.51	6	0.47	0.138	212	0.011
newsgpt34_Control	2.15	0.46	3.239	10.26	0.102	1.9	4.52	0.217	0.1	6	0.508	0.148	206	0.01
newsgpt35_Control	2.42	0.43	3.438	8.94	0.092	2.32	2.21	0.27	0.48	7	0.519	0.159	177	0.013
newsgpt36_Control	2.18	0.59	2.745	9.16	0.092	1.44	0.11	0.214	0.11	8	0.435	0.139	178	0.011
newsgpt37_Control	1.79	0.16	2.5	9.48	0.097	1.74	0.42	0.259	0.16	8	0.502	0.137	190	0.014
newsgpt38_Control	2.75	0.53	2.967	9.41	0.099	2.27	0.11	0.217	0.26	6	0.508	0.141	193	0.01
newsgpt39_Control	1.9	0.92	3.287	10.32	0.107	1.13	0.51	0.298	0.1	9	0.431	0.154	215	0.014
newsgpt40_Control	2.37	0.82	3.041	10.08	0.111	1.34	0.05	0.227	0.31	9	0.526	0.147	222	0.011
newshuman1_Human	0.37	0.29	2.123	12.48	0.133	1.58	0.04	0.287	0.17	8	0.497	0.105	329	0.014
newshuman2_Human	0.67	0.29	2.079	10.96	0.114	2.5	2.38	0.184	0.38	6	0.502	0.096	281	0.009
newshuman3_Human	1.18	0.25	2.207	11.56	0.125	1.6	0.42	0.231	0.21	7	0.45	0.11	304	0.012
newshuman4_Human	1.34	0.28	2.547	10.65	0.112	3.09	1.5	0.17	0.37	7	0.505	0.108	282	0.007
newshuman5_Human	1.33	0.34	2.752	9.87	0.109	2.66	2.58	0.149	0.09	8	0.442	0.117	259	0.006
newshuman6_Human	1.11	0.12	2.194	11.6	0.123	2.64	3.84	0.139	0.12	4	0.453	0.096	305	0.006
newshuman7_Human	1.02	0.08	2.148	10.41	0.112	2.83	3.28	0.148	0.25	6	0.448	0.093	279	0.006
newshuman8_Human	1.08	0.21	2.845	11.5	0.124	1.46	0.75	0.227	0.38	8	0.427	0.127	307	0.01
newshuman9_Human	0.89	0.38	2.609	10.86	0.116	2	0.81	0.245	0.17	10	0.511	0.119	280	0.011
newshuman10_Human	1.13	0.38	2.496	11.81	0.126	1.88	0.08	0.148	0.25	7	0.507	0.118	307	0.007
newshuman11_Human	0.97	0.41	2.732	11.66	0.127	3.29	0.97	0.268	0.28	6	0.429	0.106	317	0.01
newshuman12_Human	0.9	0.2	2.742	11.1	0.116	2.54	0.66	0.18	0.29	8	0.539	0.098	290	0.006
newshuman13_Human	0.76	0.13	2.629	10.66	0.116	2.62	2.49	0.361	0.08	4	0.42	0.105	282	0.014
newshuman14_Human	0.71	0.38	2.253	11.06	0.116	3.56	2.93	0.222	0.21	4	0.431	0.091	284	0.009
newshuman15_Human	0.58	0.12	1.954	11.4	0.121	2.81	3.39	0.204	0.21	4	0.433	0.085	299	0.009
newshuman16_Human	0.71	0.13	2.521	11.26	0.118	3.25	2.09	0.277	0.08	6	0.496	0.096	291	0.011
newshuman17_Human	1	0.29	2.859	12.73	0.137	1.08	0.17	0.272	0.21	7	0.47	0.107	338	0.01
newshuman18_Human	0.95	0.25	2.282	13.38	0.145	1.53	0	0.136	0.17	4	0.426	0.102	354	0.006
newshuman19_Human	1.27	0.17	2.427	11.99	0.128	1.82	0	0.184	0.25	5	0.5	0.103	311	0.008
newshuman20_Human	1.28	0.21	2.907	10.64	0.116	2.28	0.75	0.268	0.58	7	0.455	0.114	286	0.011
newshuman21_Human	1.15	0.13	2.279	9.56	0.103	2.93	3.74	0.207	0.13	7	0.457	0.105	249	0.01
newshuman22_Human	1.16	0.08	2.049	10.75	0.114	2.24	3.94	0.23	0.04	5	0.502	0.102	280	0.011
newshuman23_Human	0.55	0.13	2.037	11.61	0.119	2.36	3.25	0.178	0.17	6	0.434	0.09	286	0.008
newshuman24_Human	0.93	0.12	2.29	11.95	0.124	2.28	3.66	0.234	0.08	6	0.417	0.097	313	0.01
newshuman25_Human	1.05	0.25	2.312	12.15	0.125	2.72	2.43	0.161	0.34	7	0.455	0.089	304	0.006
newshuman26_Human	1.43	0.17	2.42	11.86	0.123	1.35	0.04	0.214	0.26	9	0.434	0.116	287	0.01
newshuman27_Human	0.92	0.08	2.526	9.97	0.11	2.54	1.42	0.278	0.67	5	0.482	0.1	270	0.011
newshuman28_Human	1.79	0	2.578	9.81	0.107	2.56	4.14	0.235	0	4	0.437	0.109	258	0.01
newshuman29_Human	1.99	0	2.878	10.27	0.107	2.43	3.85	0.306	0	6	0.494	0.122	248	0.013
newshuman30_Human	1.04	0.17	2.207	10.57	0.107	2.07	4.83	0.276	0.04	4	0.355	0.107	256	0.013
newshuman31_Human	1.29	0.13	2.608	9.94	0.102	2.36	3.21	0.186	0.26	4	0.534	0.106	244	0.008
newshuman32_Human	1.73	0	2.782	11.22	0.119	1.6	1.01	0.191	0.38	9	0.5	0.126	289	0.009
newshuman33_Human	1.97	0.17	2.948	11.09	0.119	1.76	0.08	0.146	0.25	8	0.473	0.117	288	0.006
newshuman34_Human	0.54	0.21	2.118	10.17	0.109	3.15	2.28	0.155	0.25	4	0.517	0.095	269	0.007
newshuman35_Human	2.42	0.21	3.237	9.94	0.105	2.63	3.23	0.34	0.25	7	0.466	0.13	253	0.014
newshuman36_Human	2.28	0.13	3.2	10.79	0.11	1.85	3.61	0.2	0.09	7	0.459	0.128	261	0.008
newshuman37_Human	1.93	0.08	2.63	9.89	0.103	2.13	3.53	0.204	0.25	8	0.443	0.114	256	0.009
newshuman38_Human	2.32	0.13	2.65	10.3	0.11	2.02	3.65	0.194	0.34	5	0.483	0.115	261	0.008
newshuman39_Human	2.12	0.08	3.077	11.3	0.119	1.41	1.62	0.967	0	8	0.434	0.111	299	0.035
newshuman40_Human	1.98	0.13	2.327	10.49	0.106	1.22	0.08	1.885	0.21	7	0.485	0.095	272	0.077
novelgoogle1_Control	2.05	0.27	2.923	9.31	0.11	1.51	0.27	0.069	0.81	8	0.614	0.146	286	0.003
novelgoogle2_Control	1.12	0.15	2.742	7.24	0.087	1.86	1.23	0.03	1.49	9	0.644	0.201	235	0.002
novelgoogle3_Control	1.04	0.26	2.867	7.73	0.09	1.56	0.63	0.055	1.45	9	0.59	0.191	244	0.004
novelgoogle4_Control	1.75	0.15	2.627	8.47	0.096	2.19	0.59	0.059	1.3	10	0.662	0.148	261	0.003
novelgoogle5_Control	0.71	0.26	2.3	6.91	0.084	1.94	0.63	0.028	1.57	12	0.588	0.154	225	0.002
novelgoogle6_Control	1.6	0.39	2.619	8.3	0.1	0.9	0.16	0.11	1.29	10	0.671	0.156	261	0.007
novelgoogle7_Control	1.33	0.55	2.573	9.35	0.106	0.86	0.27	0.191	1.53	10	0.669	0.154	276	0.011
novelgoogle8_Control	1.3	0.24	2.346	10.16	0.116	0.98	0.12	0.263	0.71	10	0.513	0.14	304	0.016
novelgoogle9_Control	1.47	0.48	2.086	9.19	0.108	0.83	0.04	0.205	0.91	8	0.537	0.148	282	0.015
novelgoogle10_Control	1.45	0.34	2.309	8.54	0.101	1	0.34	0.356	0.77	9	0.58	0.165	273	0.025
novelgoogle11_Control	1.63	0.51	2.225	10.63	0.119	0.51	0	0.254	0.93	7	0.507	0.146	315	0.017
novelgoogle12_Control	1.56	0.15	2.922	8.19	0.094	1.67	0.56	0.054	1.04	8	0.57	0.179	255	0.003
novelgoogle13_Control	1.76	0.4	2.411	9.76	0.112	0.96	0.28	0.311	0.72	9	0.599	0.141	288	0.018
novelgoogle14_Control	2.19	0.44	2.696	9.86	0.114	0.83	0.2	0.217	1.23	11	0.574	0.145	292	0.012
novelgoogle15_Control	1.61	0.71	2.648	10.89	0.127	0.86	0.31	0.352	0.67	8	0.585	0.161	332	0.021
novelgoogle16_Control	1.69	0.47	3.056	8.16	0.096	1.14	0.47	0.46	0.86	9	0.717	0.186	254	0.028
novelgoogle17_Control	1.74	0.59	2.223	9.64	0.113	0.99	0.12	0.151	0.99	9	0.63	0.143	292	0.01
novelgoogle18_Control	1.43	0.64	2.374	9.92	0.117	0.52	0.28	0.245	1.24	10	0.601	0.15	304	0.015
novelgoogle19_Control	1.12	0.7	2.151	10.1	0.118	0.93	0.23	0.145	0.81	10	0.654	0.146	312	0.01
novelgoogle20_Control	0.99	0.18	2.625	7.97	0.102	1.29	0.7	0.489	1.1	8	0.524	0.17	290	0.032
novelgoogle21_Control	1.23	0.18	2.239	8.48	0.098	1.26	0.32	0.421	0.94	6	0.597	0.162	281	0.031
novelgoogle22_Control	1.01	0.29	2.585	8.16	0.097	1.55	0.51	0.522	0.72	7	0.714	0.183	280	0.037
novelgoogle23_Control	1.33	0.08	2.494	7.85	0.091	1.67	0.49	0.035	1.21	10	0.627	0.161	241	0.002
novelgoogle24_Control	1.17	0.26	2.702	8.34	0.102	1.21	0.6	0.628	0.91	8	0.625	0.181	285	0.042
novelgoogle25_Control	0.79	0.36	2.478	7.6	0.092	1.87	0.72	0.478	0.94	6	0.629	0.178	265	0.034
novelgoogle26_Control	0.99	0.27	2.568	7.96	0.095	1.71	0.64	0.495	0.68	6	0.537	0.177	261	0.034
novelgoogle27_Control	1.09	0.41	2.073	8.83	0.113	1.35	0.68	0.322	1.05	7	0.611	0.155	308	0.024
novelgoogle28_Control	1.35	0.29	2.142	7.51	0.089	1.71	0.44	0.374	0.95	6	0.641	0.159	253	0.028
novelgoogle29_Control	1.21	0.18	2.59	7.78	0.089	2.2	0.48	0.486	0.81	7	0.686	0.168	252	0.031
novelgoogle30_Control	0.89	0.26	2.358	8.65	0.098	2.33	0.85	0.44	1	7	0.543	0.162	275	0.03
novelgoogle31_Control	1.51	0.33	2.453	7.38	0.09	1.73	0.7	0.458	1.36	6	0.55	0.176	253	0.033
novelgoogle32_Control	1.09	0.15	2.371	8.09	0.1	2.07	0.53	0.446	0.87	10	0.642	0.16	276	0.03
novelgoogle33_Control	1.06	0.24	2.651	8.97	0.102	2.08	0.71	0.349	0.71	13	0.653	0.13	268	0.017
novelgoogle34_Control	1.53	0.04	2.692	6.79	0.08	2.03	0.73	0.027	1.34	10	0.693	0.179	223	0.002
novelgoogle35_Control	0.81	0.12	2.451	8.47	0.098	2.18	0.44	0.248	1.33	13	0.623	0.128	249	0.013
novelgoogle36_Control	1	0.31	2.688	9.34	0.106	1.81	0.27	0.344	0.81	9	0.662	0.158	282	0.02
novelgoogle37_Control	1.41	0.37	2.956	8	0.09	2.34	0.52	0.424	0.93	15	0.637	0.169	249	0.024
novelgoogle38_Control	1.18	0.19	2.695	9.3	0.107	2.13	0.5	0.262	1.11	12	0.555	0.141	287	0.014
novelgoogle39_Control	1.12	0.12	2.582	9.34	0.107	1.85	0.39	0.329	0.93	14	0.618	0.142	283	0.018
novelgoogle40_Control	1.08	0.08	2.748	8.83	0.105	2.4	0.5	0.29	0.74	9	0.663	0.136	276	0.014
novelgpt1_Control	1.48	0.89	3.336	9.21	0.104	1.44	0.34	0.214	0.51	10	0.645	0.181	252	0.012
novelgpt2_Control	0.85	0.44	3.378	6.31	0.075	1.29	1.01	0.294	0.89	13	0.786	0.239	190	0.021
novelgpt3_Control	0.73	0.65	3.11	7.75	0.094	1.18	0.73	0.201	0.73	11	0.719	0.203	237	0.013
novelgpt4_Control	0.74	0.49	2.86	8.59	0.101	1.8	0.74	0.261	0.65	13	0.685	0.179	253	0.016
novelgpt5_Control	0.73	0.53	2.867	7.36	0.091	1.67	0.81	0.278	0.65	12	0.709	0.18	229	0.017
novelgpt6_Control	0.75	0.88	2.754	9.35	0.103	0.75	0.34	0.623	0.71	14	0.709	0.183	259	0.041
novelgpt7_Control	1.15	0.53	2.869	8.7	0.097	0.86	0.37	0.203	0.66	10	0.627	0.175	244	0.012
novelgpt8_Control	1.07	0.99	2.656	8.54	0.1	1.32	0.17	0.239	0.5	11	0.523	0.172	251	0.016
novelgpt9_Control	0.95	1.61	2.633	9.3	0.111	1.07	0.08	0.181	0.12	10	0.594	0.175	276	0.012
novelgpt10_Control	1.22	1.1	2.541	8.47	0.097	0.95	0.55	0.356	0.32	12	0.623	0.197	258	0.028
novelgpt11_Control	0.89	1.18	2.407	9.4	0.111	0.42	0.13	0.689	0.51	10	0.524	0.159	279	0.046
novelgpt12_Control	1.55	0.4	3.199	7.44	0.087	1.63	0.8	0.099	0.76	9	0.624	0.202	222	0.006
novelgpt13_Control	1.21	1.29	2.645	9.65	0.112	1	0.25	0.23	0.79	10	0.58	0.162	276	0.014
novelgpt14_Control	1.05	0.84	3.069	9.62	0.112	1.05	0.46	0.269	0.75	13	0.649	0.181	275	0.016
novelgpt15_Control	0.95	1.66	2.925	10.08	0.113	0.95	0.37	0.338	0.29	8	0.587	0.189	281	0.022
novelgpt16_Control	1.15	0.82	2.954	8.2	0.095	0.99	0.33	0.425	0.66	11	0.701	0.203	241	0.029
novelgpt17_Control	1.43	1.09	2.85	9.08	0.111	0.92	0.38	0.225	0.34	12	0.57	0.185	274	0.015
novelgpt18_Control	1.13	1.72	2.787	9.69	0.113	0.8	0.21	0.268	0.55	12	0.584	0.184	280	0.018
novelgpt19_Control	1.29	1.01	2.738	10.59	0.121	0.89	0.4	0.207	0.61	10	0.714	0.177	307	0.013
novelgpt20_Control	0.73	0.5	3.29	7.72	0.098	1.08	1.31	0.545	0.89	10	0.527	0.211	269	0.035
novelgpt21_Control	1.02	0.53	2.839	7.17	0.089	1.02	0.27	0.483	0.61	9	0.655	0.185	244	0.032
novelgpt22_Control	0.98	0.64	2.92	7.87	0.099	1.51	0.76	0.523	0.68	10	0.629	0.211	272	0.038
novelgpt23_Control	1.36	0.36	2.928	7.45	0.087	1.84	0.64	0.105	0.72	9	0.676	0.176	220	0.006
novelgpt24_Control	1.17	0.55	3.372	7.93	0.096	1.29	0.78	0.715	0.51	8	0.548	0.214	260	0.045
novelgpt25_Control	1.03	0.55	3.205	6.78	0.082	2.13	0.88	0.584	0.62	9	0.555	0.209	234	0.038
novelgpt26_Control	1.02	0.67	2.902	7.6	0.097	1.57	0.78	0.489	0.59	8	0.6	0.201	257	0.034
novelgpt27_Control	1.59	0.62	2.607	9.1	0.11	1.08	1.08	0.253	0.58	9	0.619	0.176	290	0.017
novelgpt28_Control	1.44	0.72	2.455	7.44	0.092	1.52	0.46	0.245	0.68	8	0.655	0.182	249	0.018
novelgpt29_Control	1.47	0.57	2.862	7.27	0.084	2.34	0.72	0.339	0.6	9	0.602	0.182	230	0.022
novelgpt30_Control	1.38	1.03	2.905	9.25	0.105	1.68	1.19	0.274	0.54	10	0.596	0.194	283	0.018
novelgpt31_Control	1.47	0.42	2.966	6.99	0.084	1.85	0.87	0.328	0.79	9	0.589	0.193	230	0.021
novelgpt32_Control	1.18	0.39	2.785	7.17	0.092	1.57	0.67	0.326	0.98	11	0.642	0.191	243	0.022
novelgpt33_Control	0.74	0.41	2.983	8.78	0.101	1.72	0.82	0.25	0.66	13	0.659	0.143	252	0.012
novelgpt34_Control	1.2	0.46	3.138	6.63	0.079	2.09	0.89	0.066	0.85	13	0.692	0.2	207	0.004
novelgpt35_Control	0.8	0.25	2.947	8.87	0.1	2.06	0.46	0.246	1.14	13	0.698	0.138	244	0.011
novelgpt36_Control	0.89	0.53	3.093	9.25	0.102	1.49	0.2	0.253	0.97	10	0.768	0.183	258	0.015
novelgpt37_Control	0.98	0.71	3.089	7.4	0.086	2.01	0.43	0.308	0.79	13	0.651	0.2	226	0.02
novelgpt38_Control	1.12	0.68	3.079	9.42	0.111	1.84	0.4	0.207	0.76	12	0.602	0.168	284	0.011
novelgpt39_Control	1.06	0.25	3.078	9.17	0.108	1.6	0.41	0.328	0.49	11	0.682	0.157	270	0.017
novelgpt40_Control	1.1	0.49	3.211	8.93	0.108	2.03	0.49	0.285	0.57	12	0.703	0.157	272	0.014
novelhuman1_Human	0.92	0.42	3.205	10.3	0.121	1.38	0.27	0.213	0.42	9	0.62	0.148	321	0.01
novelhuman2_Human	0.91	0.33	2.8	8.68	0.105	1.68	0.66	0.311	0.44	10	0.755	0.189	295	0.021
novelhuman3_Human	1.09	0.36	2.78	8.85	0.101	2.18	0.65	0.226	0.83	9	0.619	0.165	287	0.013
novelhuman4_Human	0.52	0.59	2.767	9.14	0.107	1.55	0.63	0.245	0.74	12	0.723	0.163	296	0.014
novelhuman5_Human	0.87	0.44	2.885	10.51	0.124	0.63	0.36	0.189	0.4	11	0.716	0.165	321	0.011
novelhuman6_Human	0.97	0.35	2.94	9.94	0.115	0.86	0.35	0.293	0.51	9	0.659	0.184	307	0.018
novelhuman7_Human	0.84	0.5	2.459	10.18	0.125	1.22	0.11	0.241	0.42	9	0.709	0.155	336	0.015
novelhuman8_Human	0.68	0.64	2.612	9.55	0.113	1.02	0.49	0.373	0.27	8	0.755	0.198	311	0.028
novelhuman9_Human	0.93	0.42	2.397	10.79	0.132	0.66	0.27	0.299	0.39	9	0.659	0.164	357	0.02
novelhuman10_Human	0.86	0.63	3.031	10.41	0.123	1.26	0.43	0.256	0.35	8	0.685	0.149	323	0.013
novelhuman11_Human	0.97	0.43	2.928	11.73	0.138	0.86	0.31	0.349	0.23	9	0.75	0.168	366	0.02
novelhuman12_Human	0.99	0.33	3.104	9.23	0.108	1.72	0.62	0.329	0.55	10	0.747	0.192	303	0.02
novelhuman13_Human	0.74	0.31	3.21	9.37	0.113	1.32	0.62	0.489	0.39	9	0.769	0.21	303	0.032
novelhuman14_Human	0.85	0.46	2.625	10.11	0.125	0.81	0.19	0.27	0.62	11	0.652	0.15	333	0.015
novelhuman15_Human	0.73	0.5	2.845	11.08	0.136	1	0.15	0.262	0.54	9	0.729	0.177	366	0.016
novelhuman16_Human	0.91	0.53	2.42	10.05	0.117	1.37	0.8	0.845	0.53	10	0.708	0.156	328	0.054
novelhuman17_Human	0.43	0.47	2.348	7.59	0.091	2.15	1.75	2.481	1.04	9	0.534	0.13	298	0.137
novelhuman18_Human	0.65	0.29	2.268	8.03	0.088	1.3	1.26	2.962	0.54	9	0.662	0.123	295	0.161
novelhuman19_Human	0.61	0.46	2.329	8.63	0.091	1.89	0.68	2.681	0.46	8	0.723	0.142	308	0.164
novelhuman20_Human	0.6	0.97	2.86	8.22	0.092	1.79	0.63	3.161	0.37	9	0.663	0.166	306	0.183
novelhuman21_Human	0.7	0.51	2.323	8.45	0.084	2.09	1.84	3.238	0.7	10	0.595	0.131	282	0.182
novelhuman22_Human	0.69	0.43	2.294	8.15	0.088	2.32	0.76	2.756	0.94	8	0.635	0.138	295	0.166
novelhuman23_Human	1.18	0.51	3.242	9.89	0.111	1.73	0.66	0.248	0.74	11	0.774	0.173	309	0.013
novelhuman24_Human	0.8	0.3	2.573	8.36	0.088	1.63	1.25	3.45	0.57	9	0.624	0.136	285	0.182
novelhuman25_Human	0.82	0.37	2.217	9	0.097	1.49	0.89	3.503	0.67	9	0.654	0.117	322	0.185
novelhuman26_Human	0.68	0.36	2.136	7.54	0.084	2.21	0.82	2.505	0.71	10	0.615	0.128	279	0.15
novelhuman27_Human	0.82	0.32	2.323	6.95	0.078	2.29	0.93	2.46	0.61	9	0.588	0.134	255	0.142
novelhuman28_Human	0.64	0.68	2.335	8.57	0.094	2.03	1.68	2.017	0.96	9	0.634	0.127	297	0.11
novelhuman29_Human	0.47	0.62	2.644	6.56	0.073	1.75	1.2	2.927	0.77	7	0.602	0.143	239	0.158
novelhuman30_Human	0.48	0.44	2.399	7.98	0.089	2.17	1.25	3.282	0.85	9	0.602	0.134	300	0.184
novelhuman31_Human	0.38	0.19	2.357	8.65	0.098	2.78	0.86	1.469	1.02	14	0.727	0.116	285	0.072
novelhuman32_Human	0.15	0.27	2.99	10.18	0.107	1.99	0.84	0.667	0.8	12	0.665	0.106	291	0.024
novelhuman33_Human	0.31	0.38	2.732	9.67	0.111	2.48	0.5	0.5	1.03	13	0.665	0.113	299	0.021
novelhuman34_Human	1.12	0.36	2.976	8.32	0.096	2.16	0.58	0.396	0.86	11	0.764	0.214	276	0.029
novelhuman35_Human	0.3	0.37	2.882	9.32	0.108	2.45	0.41	0.465	0.71	11	0.674	0.15	298	0.024
novelhuman36_Human	0.22	0.36	2.478	8	0.089	2.68	0.72	0.484	0.58	11	0.682	0.161	255	0.031
novelhuman37_Human	0.18	0.55	2.454	9.8	0.107	2.11	0.47	0.553	0.66	14	0.599	0.131	306	0.029
novelhuman38_Human	0.26	0.15	2.822	9.55	0.104	2.27	0.56	0.581	0.75	13	0.582	0.131	290	0.027
novelhuman39_Human	0.3	0.19	2.68	9.56	0.11	2.38	0.83	0.256	0.45	10	0.654	0.124	298	0.012
novelhuman40_Human	0.3	0.22	2.711	8.49	0.095	2.78	0.96	0.562	1.15	14	0.581	0.124	267	0.026
techgoogle1_Control	1.39	0.35	3.969	12.44	0.128	1.69	0	0.354	0.15	8	0.498	0.125	265	0.011
techgoogle2_Control	1.44	0.35	3.783	12.09	0.126	1.14	0.05	0.333	0.15	8	0.478	0.126	262	0.011
techgoogle3_Control	1.58	0.05	3.781	13.12	0.133	1.23	0.1	0.342	0.39	8	0.431	0.132	278	0.012
techgoogle4_Control	1.24	0.4	3.899	12.55	0.134	1.19	0.05	0.391	0.2	8	0.458	0.131	276	0.013
techgoogle5_Control	1.11	0.34	3.296	13.19	0.135	1.45	0	0.296	0.48	10	0.454	0.125	288	0.011
techgoogle6_Control	1.34	0.3	4.328	12.72	0.131	1.39	0.05	0.438	0.4	8	0.484	0.132	275	0.013
techgoogle7_Control	1.36	0.29	3.652	13.46	0.143	1.12	0.05	0.406	0.73	7	0.477	0.119	302	0.013
techgoogle8_Control	1.45	0.5	3.423	12.81	0.13	1.5	0.1	0.346	0.45	8	0.439	0.129	269	0.013
techgoogle9_Control	1.32	0.49	3.847	12.23	0.125	1.32	0.05	0.389	0.54	8	0.5	0.131	266	0.013
techgoogle10_Control	1.59	0.24	3.597	13.34	0.136	1.21	0	0.403	0.48	8	0.423	0.114	287	0.013
techgoogle11_Control	1.19	0.1	3.7	12.99	0.137	1.14	0.05	0.386	0.35	9	0.556	0.125	283	0.013
techgoogle12_Control	1.24	0.1	3.771	13.36	0.139	1.24	0.19	0.3	0.52	8	0.477	0.123	298	0.01
techgoogle13_Control	1.68	0.35	4.571	12.78	0.131	1.48	0	0.343	0.35	8	0.474	0.153	274	0.012
techgoogle14_Control	1.42	0.44	3.87	13.48	0.141	1.12	0.1	0.377	0.15	8	0.451	0.128	294	0.012
techgoogle15_Control	1.69	0.19	3.329	11.95	0.119	1.4	0.1	0.37	0.43	10	0.502	0.114	253	0.013
techgoogle16_Control	1.42	0.24	3.708	13.32	0.139	1.42	0.15	0.375	0.24	8	0.446	0.127	292	0.013
techgoogle17_Control	1.46	0.24	3.986	12.16	0.126	0.88	0.05	0.406	0.54	8	0.464	0.131	266	0.013
techgoogle18_Control	1.97	0.34	4.197	12.91	0.134	1.33	0	0.38	0.49	8	0.419	0.142	280	0.013
techgoogle19_Control	1.39	0.3	3.263	11.92	0.123	1.29	0.05	0.355	0.49	9	0.404	0.119	256	0.013
techgoogle20_Control	1.12	0.15	3.316	13.7	0.14	1.36	0.05	0.329	0.58	9	0.433	0.119	297	0.012
techgoogle21_Control	1.52	0.1	4.219	12.75	0.128	1.02	0.1	0.397	0.91	6	0.444	0.151	262	0.014
techgoogle22_Control	1.5	0.4	4.29	12.28	0.127	1.6	0.05	0.435	0.25	8	0.473	0.145	260	0.015
techgoogle23_Control	1.6	0.15	3.472	13.75	0.144	1.15	0	0.278	0.7	7	0.466	0.122	295	0.01
techgoogle24_Control	1.51	0.28	3.63	12.86	0.131	1.46	0.05	0.37	0.57	8	0.508	0.122	284	0.012
techgoogle25_Control	1.3	0.2	3.529	12.95	0.132	1.3	0.1	0.397	0.7	7	0.418	0.116	272	0.013
techgoogle26_Control	1.42	0.15	3.292	13.01	0.134	1.62	0	0.403	0.44	6	0.543	0.113	282	0.014
techgoogle27_Control	1.57	0.2	4.048	12.83	0.133	1.03	0	0.381	0.25	8	0.489	0.122	278	0.011
techgoogle28_Control	1.2	0.2	3.443	13.22	0.135	1.1	0.05	0.414	0.45	6	0.429	0.117	279	0.014
techgoogle29_Control	1.69	0.3	3.595	13.34	0.139	1.39	0.1	0.329	0.5	8	0.445	0.137	287	0.013
techgoogle30_Control	1.25	0.6	3.354	13.12	0.139	0.9	0.2	0.342	0.45	6	0.421	0.129	285	0.013
techgoogle31_Control	1.05	0.19	3.337	12.95	0.134	1.67	0.19	0.349	0.48	8	0.444	0.133	288	0.014
techgoogle32_Control	1.28	0.39	3.794	12.88	0.138	1.33	0.05	0.412	0.54	8	0.449	0.125	285	0.014
techgoogle33_Control	1.77	0.34	3.384	12.83	0.131	1.52	0	0.384	0.34	9	0.417	0.118	273	0.013
techgoogle34_Control	1.84	0.34	3.901	13.09	0.137	1.3	0.1	0.31	0.43	8	0.516	0.13	291	0.01
techgoogle35_Control	1.75	0.49	3.247	11.82	0.122	1.46	0.15	0.296	0.73	6	0.452	0.124	258	0.011
techgoogle36_Control	1.34	0.1	3.118	12.24	0.128	1.34	0.2	0.368	0.55	7	0.481	0.115	264	0.014
techgoogle37_Control	1.3	0.38	2.901	13.06	0.137	1.15	0.05	0.309	0.34	9	0.526	0.11	293	0.012
techgoogle38_Control	1.18	0.34	3.179	12.86	0.134	1.53	0.05	0.333	0.44	9	0.544	0.119	280	0.012
techgoogle39_Control	1.17	0.34	3.595	12.74	0.13	1.42	0.05	0.351	0.2	10	0.465	0.127	273	0.012
techgoogle40_Control	1.15	0.1	3.046	13.71	0.14	0.86	0.1	0.276	0.58	9	0.452	0.124	299	0.011
techgpt1_Control	1.87	0.85	4	12.66	0.13	1.25	0	0.382	0.11	8	0.544	0.149	237	0.014
techgpt2_Control	1.71	0.71	3.837	11.81	0.121	1.24	0	0.312	0.24	8	0.538	0.176	211	0.014
techgpt3_Control	1.84	0.83	3.605	12.05	0.127	0.83	0	0.333	0	8	0.534	0.166	223	0.015
techgpt4_Control	1.88	0.74	3.333	10.78	0.117	0.8	0	0.299	0.11	7	0.529	0.161	210	0.014
techgpt5_Control	1.61	0.98	3.273	12.05	0.131	0.52	0	0.295	0.17	9	0.541	0.16	235	0.014
techgpt6_Control	1.79	0.46	3.662	11.75	0.122	1.21	0	0.437	0.35	10	0.496	0.144	220	0.017
techgpt7_Control	1.42	0.68	3.635	12.07	0.127	1.03	0	0.378	0.17	9	0.543	0.149	230	0.015
techgpt8_Control	1.57	0.64	3.44	10.96	0.117	1.74	0	0.345	0.12	7	0.5	0.162	210	0.016
techgpt9_Control	1.48	0.71	3.378	10.83	0.111	1.07	0	0.419	0.12	7	0.581	0.141	196	0.018
techgpt10_Control	1.49	0.75	3.118	10.84	0.116	1.32	0	0.353	0.46	7	0.52	0.147	210	0.017
techgpt11_Control	1.98	0.76	3.451	11.2	0.122	1.34	0	0.366	0.23	9	0.577	0.16	217	0.017
techgpt12_Control	1.71	0.34	4.338	11.56	0.129	1.71	0	0.254	0.06	8	0.442	0.17	234	0.01
techgpt13_Control	1.88	0.18	4.013	11.73	0.128	1	0	0.346	0.29	8	0.523	0.177	227	0.015
techgpt14_Control	1.47	1.02	3.071	12.58	0.132	0.85	0	0.341	0.4	9	0.534	0.142	242	0.016
techgpt15_Control	1.44	0.81	3.064	10.96	0.115	1.1	0.06	0.346	0.23	8	0.511	0.134	204	0.015
techgpt16_Control	1.59	0.47	3.52	11.69	0.121	0.94	0	0.373	0.18	8	0.492	0.149	215	0.016
techgpt17_Control	1.68	0.69	3.821	11	0.115	0.69	0	0.359	0.17	8	0.553	0.166	205	0.016
techgpt18_Control	1.87	0.64	3.633	12.29	0.131	0.88	0	0.354	0.47	8	0.521	0.163	231	0.016
techgpt19_Control	1.19	0.68	2.975	12.35	0.132	1.25	0.06	0.325	0.45	10	0.494	0.131	240	0.014
techgpt20_Control	1.47	0.45	3.306	11.9	0.13	1.02	0	0.341	0.34	9	0.484	0.153	238	0.016
techgpt21_Control	1.82	0.35	3.713	11.69	0.126	1.23	0	0.356	0.59	8	0.509	0.181	224	0.017
techgpt22_Control	1.53	1	3.759	11.8	0.125	0.7	0	0.349	0.18	9	0.562	0.177	220	0.016
techgpt23_Control	1.29	0.76	3.338	12.59	0.133	0.88	0.06	0.297	0.35	9	0.512	0.14	235	0.012
techgpt24_Control	1.13	0.57	3.286	11.29	0.122	1.3	0	0.357	0.57	9	0.567	0.152	221	0.017
techgpt25_Control	1.28	0.64	2.862	11.71	0.123	0.81	0.12	0.345	0.58	9	0.482	0.138	221	0.017
techgpt26_Control	1.73	0.92	2.952	10.69	0.113	1.56	0.06	0.349	0.29	8	0.579	0.137	202	0.016
techgpt27_Control	2.02	0.42	3.846	11.52	0.121	1.13	0	0.333	0.06	9	0.473	0.173	210	0.015
techgpt28_Control	1.85	0.6	3.298	11.03	0.118	1.55	0	0.369	0.36	9	0.496	0.158	207	0.018
techgpt29_Control	1.5	1.08	3.011	12.02	0.128	0.9	0	0.337	0.3	6	0.543	0.159	222	0.018
techgpt30_Control	1.76	0.59	3.565	12.33	0.132	1	0	0.341	0.23	9	0.578	0.173	231	0.017
techgpt31_Control	1.06	0.83	3.107	12.03	0.123	1.24	0	0.357	0.24	8	0.478	0.148	217	0.017
techgpt32_Control	1.3	1	2.928	12.57	0.13	0.83	0	0.313	0.35	7	0.536	0.139	226	0.015
techgpt33_Control	1.98	0.64	3.268	11.62	0.123	0.93	0	0.317	0.23	8	0.502	0.151	218	0.015
techgpt34_Control	1.48	0.74	3.44	11.86	0.125	1.14	0.06	0.373	0.23	8	0.552	0.143	226	0.015
techgpt35_Control	1.65	0.53	3.232	11.08	0.114	1.12	0.06	0.305	0.18	8	0.536	0.151	199	0.014
techgpt36_Control	1.08	0.68	2.54	12.1	0.129	1.02	0	0.31	0.34	5	0.504	0.122	234	0.015
techgpt37_Control	1.05	0.66	3.4	12	0.125	1.27	0	0.362	0.22	11	0.599	0.145	235	0.015
techgpt38_Control	1.5	0.81	4.039	12.88	0.136	0.98	0.06	0.355	0.29	10	0.56	0.171	244	0.015
techgpt39_Control	1.45	0.44	3.083	12.18	0.125	1.28	0.06	0.333	0.39	8	0.532	0.14	231	0.015
techgpt40_Control	1.6	0.28	3.121	10.98	0.119	1.65	0.06	0.308	0.61	9	0.546	0.151	223	0.015
techhuman1_Human	1.19	0.48	3.645	13.34	0.139	1.49	0	0.435	0.24	7	0.599	0.13	242	0.016
techhuman2_Human	0.8	0.17	2.623	13.22	0.138	1.32	0.11	0.416	0.69	7	0.613	0.113	248	0.018
techhuman3_Human	1.23	0.18	3.933	13.67	0.137	1.82	0.06	0.85	0.23	10	0.596	0.134	242	0.029
techhuman4_Human	0.86	0.57	3.271	14.75	0.152	1.03	0.23	0.343	0.4	6	0.603	0.129	269	0.014
techhuman5_Human	0.84	0.17	3.014	13.47	0.144	0.84	0.33	0.301	0.22	6	0.538	0.121	262	0.012
techhuman6_Human	0.4	0.28	2.688	12.36	0.129	1.37	0.06	0.286	0.51	9	0.596	0.116	230	0.012
techhuman7_Human	1.1	0.29	3.338	14.3	0.149	0.98	0.17	0.338	0.46	9	0.517	0.129	264	0.013
techhuman8_Human	0.91	0.17	2.904	12.74	0.131	1.31	0.11	0.329	0.69	9	0.548	0.118	235	0.013
techhuman9_Human	0.72	0.22	2.88	14.65	0.159	1.17	0.28	0.28	0.28	6	0.57	0.119	288	0.012
techhuman10_Human	0.85	0.11	2.986	13.92	0.149	2.04	0	0.38	0.74	7	0.522	0.117	269	0.015
techhuman11_Human	0.97	0.4	3.055	13.57	0.143	1.43	0.06	0.301	0.4	11	0.555	0.125	255	0.012
techhuman12_Human	1.1	0.58	3.478	14.21	0.144	1.5	0.06	0.866	0.35	7	0.545	0.129	260	0.032
techhuman13_Human	0.61	0.22	2.859	14.22	0.146	1.39	0.28	0.38	0.28	8	0.54	0.112	265	0.015
techhuman14_Human	0.51	0.11	2.944	13.81	0.145	1.08	0.11	0.333	0.34	10	0.65	0.118	260	0.013
techhuman15_Human	0.62	0.34	2.74	12.92	0.138	1.13	0.17	0.338	0.23	9	0.576	0.117	249	0.014
techhuman16_Human	0.98	0.11	2.658	14.36	0.147	1.47	0.11	0.356	0.33	9	0.551	0.104	274	0.014
techhuman17_Human	0.39	0.33	2.551	13.21	0.144	1.45	0.06	0.321	0.28	6	0.572	0.11	261	0.014
techhuman18_Human	0.67	0.17	2.5	12.83	0.133	1.23	0.17	0.346	0.11	7	0.564	0.108	241	0.015
techhuman19_Human	0.93	0.22	3.232	14.29	0.143	1.1	0.11	0.29	0.93	10	0.592	0.121	262	0.011
techhuman20_Human	0.74	0.34	2.842	14.32	0.15	1.2	0.06	0.342	0.29	9	0.532	0.122	267	0.015
techhuman21_Human	0.22	0.22	2.608	14.32	0.149	1.5	0.11	0.324	0.5	7	0.572	0.106	271	0.013
techhuman22_Human	0.39	0.23	2.789	13.76	0.144	1.47	0.06	0.329	0.62	10	0.526	0.118	259	0.014
techhuman23_Human	0.84	0.42	3.111	12.98	0.138	1.73	0.3	0.208	0.42	5	0.522	0.13	238	0.009
techhuman24_Human	0.88	0.11	3.026	14.64	0.152	1.04	0.05	0.382	0.6	9	0.535	0.125	279	0.016
techhuman25_Human	0.75	0.17	3.379	14.14	0.148	1.15	0	0.348	0.34	12	0.603	0.127	259	0.013
techhuman26_Human	0.55	0.28	2.87	14.73	0.153	0.88	0.11	0.304	0.33	10	0.588	0.108	280	0.011
techhuman27_Human	0.78	0.17	2.31	12.6	0.131	0.67	0.28	0.299	0.45	14	0.583	0.11	239	0.014
techhuman28_Human	0.29	0.29	2.514	14.5	0.146	1.2	0.29	0.351	0.46	7	0.608	0.103	262	0.014
techhuman29_Human	0.86	0.17	2.942	14.02	0.144	1.43	0.23	0.377	0.11	8	0.602	0.113	259	0.014
techhuman30_Human	0.51	0.51	3.118	14.98	0.159	1.35	0.06	0.412	0.45	7	0.542	0.117	287	0.015
techhuman31_Human	0.4	0.34	2.886	14.81	0.157	0.9	0.28	0.343	0.28	9	0.595	0.112	282	0.013
techhuman32_Human	0.84	0.17	2.908	14.32	0.152	1.45	0	0.342	0.5	7	0.657	0.124	271	0.015
techhuman33_Human	0.81	0.27	2.831	14.47	0.152	1.79	0.11	0.338	0.6	6	0.552	0.117	283	0.014
techhuman34_Human	0.94	0.29	3.206	13.88	0.142	1.46	0.06	0.441	0.41	7	0.522	0.124	249	0.017
techhuman35_Human	0.17	0.34	2.716	14.34	0.151	2.03	0	0.378	0.68	8	0.591	0.111	273	0.015
techhuman36_Human	0.46	0.23	2.658	13.12	0.134	1.6	0.11	0.329	0.63	9	0.553	0.113	239	0.014
techhuman37_Human	0.76	0.23	2.93	13.61	0.137	1.29	0.06	0.451	0.23	6	0.599	0.118	243	0.018
techhuman38_Human	0.61	0.28	2.434	13.65	0.143	1.44	0.33	0.368	0.44	8	0.59	0.1	264	0.015
techhuman39_Human	0.68	0.28	2.595	13.54	0.143	1.02	0.06	0.392	0.46	7	0.65	0.107	256	0.016
techhuman40_Human	0.5	0.17	2.367	15.38	0.161	1.27	0.11	0.38	0.39	8	0.592	0.101	297	0.016
