# Supplementary material for: An interpretable machine learning framework for classifying human and machine translations across genres
Source: Front Artif Intell. 2026 Jun 15;9:1813227. doi: 10.3389/frai.2026.1813227 (PMC13310923; doi:10.3389/frai.2026.1813227)
Supplement: Supplementary file 2 [file Data_Sheet_2.CSV]

	ANDC	PRESP	a_punct_ps	PIN	a_adp_pw	TO	PRMD	a_space_ps	PRED	n_upunct	simp_adj_var	a_punct_pw	n_adp	a_space_pw
newsgoogle41_Control	1.81	0.14	4.333	10.55	0.112	0.77	0.27	0.217	0.91	10	0.438	0.133	253	0.007
newsgoogle42_Control	1.97	0.14	3.451	9.29	0.1	1.46	0.5	0.22	0.23	7	0.456	0.14	224	0.009
newsgoogle43_Control	2.01	0.1	2.759	10.11	0.108	1.39	0.91	0.139	0.1	5	0.453	0.14	230	0.007
newsgoogle44_Control	2.06	0	2.455	9.02	0.094	1.15	2.43	0.109	0.09	5	0.449	0.121	209	0.005
newsgoogle45_Control	2.12	0.35	3.011	11.34	0.122	1.24	0.44	0.194	0.44	7	0.453	0.121	282	0.008
newsgoogle46_Control	1.9	0.23	3.065	9.88	0.105	1.59	1.54	0.25	0.09	6	0.459	0.124	240	0.01
newsgoogle47_Control	1.62	0.17	3.28	11.05	0.116	1.22	0.61	0.355	0.39	9	0.498	0.13	272	0.014
newsgoogle48_Control	1.44	0.3	3.297	9.63	0.105	1.18	0.61	0.33	0.44	10	0.429	0.127	248	0.013
newsgoogle49_Control	1.75	0.09	2.491	9.65	0.106	1.88	0.6	0.184	0.23	8	0.398	0.128	235	0.009
newsgoogle50_Control	1.82	0.27	3.07	8.92	0.098	1.27	0.46	0.26	0.23	7	0.393	0.135	223	0.011
newsgpt41_Control	2.53	0.72	3.679	9.71	0.1	1.19	1.29	0.449	0.31	7	0.412	0.143	201	0.017
newsgpt42_Control	2.79	0.67	3.351	8.62	0.094	1.5	0.93	0.245	0.26	8	0.518	0.158	187	0.012
newsgpt43_Control	2.58	0.49	2.942	9.9	0.101	1.1	0.16	0.233	0.22	8	0.519	0.161	190	0.013
newsgpt44_Control	2.27	0.32	2.51	8.86	0.091	2.05	0.05	0.308	0	7	0.528	0.137	173	0.017
newsgpt45_Control	2.48	0.57	3.385	9.93	0.103	1.86	2.9	0.275	0.78	8	0.534	0.155	206	0.013
newsgpt46_Control	2.15	0.89	3	10.18	0.106	1.68	0.52	0.402	0.21	8	0.504	0.139	211	0.019
newsgpt47_Control	2.43	0.56	3.529	10.26	0.111	0.96	0.35	0.379	0.3	9	0.509	0.151	226	0.016
newsgpt48_Control	2.06	1.11	3.464	10.22	0.112	1.26	0.3	0.357	0.76	8	0.469	0.142	229	0.015
newsgpt49_Control	2.22	0.69	2.848	8.28	0.087	1.79	4.43	0.263	0.21	7	0.474	0.145	169	0.013
newsgpt50_Control	2.29	0.94	2.828	8.44	0.09	1.88	4.74	0.242	0.21	8	0.449	0.141	178	0.012
newshuman41_Human	1.89	0.13	3.15	10.9	0.109	1.97	1.72	2.425	0.42	6	0.43	0.098	281	0.075
newshuman42_Human	2.21	0.13	3.033	8.73	0.09	2.51	2.46	2.121	0.25	8	0.564	0.106	233	0.074
newshuman43_Human	1.82	0.04	2.208	10.28	0.102	1.95	3.89	1.881	0.17	4	0.495	0.087	262	0.074
newshuman44_Human	1.64	0.04	2.09	9.96	0.097	1.89	4.2	1.874	0.08	3	0.456	0.09	252	0.08
newshuman45_Human	0.91	0.04	2.112	11.02	0.117	2.81	1.98	0.168	0.62	5	0.469	0.091	288	0.007
newshuman46_Human	1.72	0.21	2.533	11.09	0.111	1.8	2.89	2.244	0.13	6	0.531	0.088	288	0.078
newshuman47_Human	1.22	0.21	2.65	12.43	0.134	1.47	0.76	0.252	0.17	8	0.551	0.112	327	0.011
newshuman48_Human	0.91	0.21	2.145	11.54	0.126	1.77	0.16	0.188	0.49	8	0.478	0.101	312	0.009
newshuman49_Human	1	0.46	2.339	10.92	0.113	2.93	3.01	0.174	0.29	7	0.464	0.104	277	0.008
newshuman50_Human	0.89	0.42	1.86	10.59	0.112	1.91	3.6	0.149	0.08	3	0.44	0.093	270	0.007
novelgoogle41_Control	1.12	0.12	2.726	7.53	0.086	2.12	0.27	0.288	1.24	14	0.653	0.15	227	0.016
novelgoogle42_Control	1.07	0.16	2.65	8.71	0.096	2.33	0.55	0.285	1.15	12	0.697	0.126	248	0.014
novelgoogle43_Control	1.44	0.31	2.649	9.59	0.106	2.1	0.7	0.261	1.9	11	0.686	0.136	278	0.013
novelgoogle44_Control	1.42	0.24	2.94	8.39	0.095	1.69	0.75	0.259	1.34	12	0.714	0.132	247	0.012
novelgoogle45_Control	1.4	0.04	2.682	7.1	0.082	1.84	0.48	0.045	0.96	11	0.612	0.194	225	0.003
novelgoogle46_Control	1.23	0.28	2.959	9.65	0.111	1.54	0.28	0.355	1.46	13	0.674	0.139	286	0.017
novelgoogle47_Control	1.11	0.22	2.968	7.11	0.09	1.7	0.33	0.032	1.41	9	0.654	0.203	244	0.002
novelgoogle48_Control	1.5	0.18	2.51	7.37	0.089	1.5	0.29	0.052	0.81	9	0.738	0.177	244	0.004
novelgoogle49_Control	1.11	0.11	2.472	8.04	0.09	2.55	0.63	0.033	1.29	9	0.607	0.162	248	0.002
novelgoogle50_Control	1.13	0.23	2.777	7.09	0.08	1.7	0.64	0.06	1.36	8	0.685	0.19	215	0.004
novelgpt41_Control	1.17	0.36	2.862	7.19	0.081	2.1	0.44	0.237	0.97	12	0.729	0.171	205	0.014
novelgpt42_Control	0.66	0.66	3.133	9.17	0.099	1.98	0.54	0.3	0.99	14	0.722	0.151	246	0.014
novelgpt43_Control	0.94	0.53	3.195	9.76	0.108	1.75	0.81	0.237	1.83	13	0.678	0.151	270	0.011
novelgpt44_Control	1.01	0.55	3.085	8.69	0.099	1.39	0.76	0.248	0.89	12	0.737	0.149	241	0.012
novelgpt45_Control	1.43	0.46	3.022	6.88	0.08	1.74	0.77	0.06	0.54	11	0.752	0.211	208	0.004
novelgpt46_Control	0.72	0.55	3.248	9.27	0.105	1.43	0.29	0.322	0.67	14	0.695	0.162	254	0.016
novelgpt47_Control	1.04	0.52	3.172	7.05	0.081	1.47	0.48	0.08	1.07	10	0.727	0.219	205	0.006
novelgpt48_Control	1.33	0.55	2.919	7.91	0.092	1.68	0.51	0.081	0.63	10	0.75	0.18	238	0.005
novelgpt49_Control	1.07	0.36	3	6.91	0.077	2.09	1.26	0.092	1.3	9	0.641	0.203	198	0.006
novelgpt50_Control	0.99	0.36	3.03	7.67	0.088	1.51	0.68	0.126	0.99	12	0.732	0.198	226	0.008
novelhuman41_Human	0.11	0.04	3.019	7.99	0.091	3.13	0.45	0.841	1.32	12	0.669	0.117	250	0.033
novelhuman42_Human	0.19	0.3	2.491	9.18	0.107	2.49	1.02	0.421	0.79	13	0.724	0.105	291	0.018
novelhuman43_Human	0.15	0.34	3.019	9.28	0.101	2.51	0.95	0.932	1.52	13	0.672	0.114	275	0.035
novelhuman44_Human	0.67	0.47	2.786	9.45	0.103	1.81	1.02	0.521	0.79	13	0.735	0.124	270	0.023
novelhuman45_Human	1.05	0.4	3.253	8.44	0.096	1.92	0.91	0.366	0.69	10	0.761	0.222	274	0.025
novelhuman46_Human	0.43	0.35	2.647	9.63	0.103	2.36	0.51	0.367	1.02	13	0.744	0.141	270	0.02
novelhuman47_Human	0.83	0.22	2.815	8.84	0.1	2.09	0.4	0.324	0.69	9	0.721	0.22	285	0.025
novelhuman48_Human	0.62	0.29	2.597	8.94	0.107	2.19	0.51	0.178	0.66	10	0.746	0.176	301	0.012
novelhuman49_Human	0.69	0.15	2.789	7.72	0.089	2	0.95	0.33	0.84	10	0.779	0.214	252	0.025
novelhuman50_Human	0.94	0.11	2.734	7.36	0.088	1.63	1.27	0.354	0.87	11	0.754	0.226	253	0.029
techgoogle41_Control	1.38	0.2	3.024	12.27	0.128	1.98	0.1	0.317	0.4	8	0.459	0.12	265	0.013
techgoogle42_Control	1.54	0.39	3.224	12.14	0.128	1.06	0.1	0.355	0.87	8	0.552	0.116	271	0.013
techgoogle43_Control	2.04	0.39	3.926	12.31	0.129	1.26	0.05	0.353	0.19	6	0.459	0.127	271	0.011
techgoogle44_Control	1.14	0.2	3.145	12.48	0.127	1.19	0	0.362	0.35	8	0.491	0.105	263	0.012
techgoogle45_Control	1.83	0.5	3.855	12.92	0.133	1.53	0.05	0.362	0.25	8	0.482	0.129	275	0.012
techgoogle46_Control	1.2	0.35	3.385	12.01	0.123	1.15	0	0.385	0.25	9	0.472	0.127	255	0.014
techgoogle47_Control	1.44	0.3	4.275	11.48	0.118	1.29	0.05	0.333	0.3	8	0.413	0.142	245	0.011
techgoogle48_Control	1.5	0.19	4.061	12.08	0.123	1.46	0	0.409	0.34	9	0.465	0.125	263	0.013
techgoogle49_Control	1.37	0.24	3.722	12.24	0.132	1.17	0.1	0.319	0.73	8	0.453	0.127	279	0.011
techgoogle50_Control	1.48	0.05	4.215	12.6	0.133	1.23	0	0.4	0.54	8	0.477	0.132	277	0.012
techgpt41_Control	1.18	0.67	3.312	12.55	0.136	1.01	0	0.351	0.45	9	0.539	0.138	251	0.015
techgpt42_Control	1.57	0.95	3.581	10.2	0.112	0.73	0	0.344	0.5	9	0.519	0.179	209	0.017
techgpt43_Control	1.47	0.74	3.152	12.45	0.132	0.91	0	0.329	0.17	7	0.512	0.137	240	0.014
techgpt44_Control	1.64	0.23	3.406	11.95	0.125	1.02	0	0.319	0.34	9	0.527	0.129	228	0.012
techgpt45_Control	1.09	0.46	4.268	11.78	0.124	1.09	0	0.352	0.34	9	0.487	0.169	221	0.014
techgpt46_Control	1.68	0.45	3.342	12.09	0.123	1.18	0	0.38	0.17	10	0.531	0.143	226	0.016
techgpt47_Control	1.84	0.98	3.725	11.49	0.121	0.98	0	0.35	0.17	8	0.518	0.165	219	0.016
techgpt48_Control	1.61	0.63	3.145	11.21	0.115	1.9	0	0.325	0.63	9	0.566	0.145	207	0.015
techgpt49_Control	1.66	0.86	3.842	11.12	0.117	0.69	0	0.329	0.29	8	0.513	0.161	212	0.014
techgpt50_Control	2.09	0.64	3.885	11.27	0.116	1.22	0	0.321	0.23	8	0.539	0.17	206	0.014
techhuman41_Human	0.46	0.23	2.373	12.42	0.127	1.63	0	0.349	0.35	10	0.567	0.111	225	0.016
techhuman42_Human	0.6	0.05	2.645	14.12	0.15	1.32	0.11	0.368	0.71	7	0.535	0.108	279	0.015
techhuman43_Human	0.49	0.27	2.635	14.37	0.149	0.82	0.11	0.338	0.16	9	0.641	0.107	272	0.014
techhuman44_Human	0.81	0.17	3.015	13.48	0.141	1.1	0.06	0.343	0.41	6	0.473	0.114	250	0.013
techhuman45_Human	1.22	0.41	3.25	13.77	0.144	1.45	0.06	0.263	0.29	7	0.608	0.142	251	0.012
techhuman46_Human	0.56	0.17	2.514	14.6	0.148	1.51	0.06	0.446	0.39	5	0.544	0.102	271	0.018
techhuman47_Human	0.62	0.28	2.794	13.99	0.146	1.13	0.11	0.485	0.11	5	0.542	0.105	263	0.018
techhuman48_Human	0.81	0	2.774	12.64	0.134	1.16	0.12	0.262	0.17	7	0.505	0.132	236	0.012
techhuman49_Human	1.02	0.4	3.096	13.83	0.141	1.35	0.11	0.452	0	8	0.548	0.125	256	0.018
techhuman50_Human	1	0.17	3.141	13.43	0.143	1.5	0.06	0.422	0.56	8	0.506	0.111	259	0.015
